# Supplementary material for: Three-Dimensional Au/Ag Nanoparticle/Crossed Carbon Nanotube SERS Substrate for the Detection of Mixed Toxic Molecules
Source: Nanomaterials (Basel). 2021 Aug 9;11(8):2026. doi: 10.3390/nano11082026 (PMC8401542; doi:10.3390/nano11082026)
Supplement: Supplementary file 1 [file nanomaterials-11-02026-s001.zip]

Archive with 1 entries (1 files):
- nanomaterials-1314883-supplementary.pdf
